# Supplementary material for: Enhanced Low-Velocity Impact Resistance of Helicoidal Composites by Fused Filament Fabrication (FFF)
Source: Polymers (Basel). 2022 Apr 1;14(7):1440. doi: 10.3390/polym14071440 (PMC9002548; doi:10.3390/polym14071440)
Supplement: Supplementary file 1 [file polymers-14-01440-s001.zip]

Archive with 13 entries (13 files):
- theoretical prediction.pdf
- Video S1-Contact force-time curve and video of 0íπ .mp4
- Video S10-SIMULATION DISP 2.avi
- Video S11-SIMULATION STRESS-75íπ.mp4
- Video S12-SIMULATION DISPLACEMENT-75íπ.mp4
- Video S2-15íπ.mp4
- Video S3-30íπ.mp4
- Video S4-45íπ.mp4
- Video S5-60íπ TESTING.mp4
- Video S6-75íπ.mp4
- Video S7-90íπ.mp4
- Video S8-SIMULATION STRESS.avi
- Video S9-SIMULATION DISPLACEMENT.avi
